# Supplementary material for: Comparing the Clinical and Economic Outcomes Associated with Adjuvanted versus High-Dose Trivalent Influenza Vaccine among Adults Aged ≥ 65 Years in the US during the 2019–20 Influenza Season—A Retrospective Cohort Analysis
Source: Vaccines (Basel). 2021 Oct 8;9(10):1146. doi: 10.3390/vaccines9101146 (PMC8540032; doi:10.3390/vaccines9101146)
Supplement: Supplementary file 1 [file vaccines-09-01146-s001.zip]

Archive with 1 entries (1 files):
- vaccines-1369319-supplementary.pdf
